# Supplementary material for: In silico Approach for Validating and Unveiling New Applications for Prognostic Biomarkers of Endometrial Cancer
Source: Cancers (Basel). 2021 Oct 9;13(20):5052. doi: 10.3390/cancers13205052 (PMC8534093; doi:10.3390/cancers13205052)
Supplement: Supplementary file 1 [file cancers-13-05052-s001.zip]

Archive with 1 entries (1 files):
- cancers-1391148-SI.pdf
